# Supplementary material for: Dissecting the mechanism of NOP56 GGCCUG repeat-associated non-AUG translation using cell-free translation systems
Source: J Biol Chem. 2025 Feb 25;301(4):108360. doi: 10.1016/j.jbc.2025.108360 (PMC11979933; doi:10.1016/j.jbc.2025.108360)
Supplement: Table S1 [file mmc2.xlsx]

## Sheet: Sheet1
supplementary tableS1_plasmid list
no.	Name	Feature	Source
1	GGCCTG142	pUAST-GGCCTG142	Nagai lab.
2	FRT_TO_80rpGA_EGFP	pcDNA5_FRT_TO_80rpGA_EGFP	Nagai lab.
3	C9_Cter_GGG_Nluc_3xHA	pNL1.1.CMV_C9_Cter_GGG_Nluc_3xHA	ito, 2023
4	GGCCTGx3_3FT	pcDNA5_T7_GGCCTGx3_3FT	This study
5	GGCCTGx16_3FT	pcDNA5_T7_GGCCTGx16_3FT	This study
6	GGCCTGx71_3FT	pcDNA5_T7_GGCCTGx71_3FT	This study
7	pHSM001-0	pcDNA5_T7_GGCCTGx3_Nluc_3xHA	This study
8	pHSM001-1	pcDNA5_T7_GGCCTGx3_T_Nluc_3xHA	This study
9	pHSM001-2	pcDNA5_T7_GGCCTGx3_TT_Nluc_3xHA	This study
10	pHSM002-0	pcDNA5_T7_GGCCTGx16_Nluc_3xHA	This study
11	pHSM002-1	pcDNA5_T7_GGCCTGx16_T_Nluc_3xHA	This study
12	pHSM002-2	pcDNA5_T7_GGCCTGx16_TT_Nluc_3xHA	This study
13	pHSM003-0	pcDNA5_T7_GGCCTGx71_Nluc_3xHA	This study
14	pHSM003-1	pcDNA5_T7_GGCCTGx71_T_Nluc_3xHA	This study
15	pHSM003-2	pcDNA5_T7_GGCCTGx71_TT_Nluc_3xHA	This study
16	pHSM004-0	pcDNA5_T7_GGCCTGx7_Nluc_3xHA	This study
17	pHSM004-1	pcDNA5_T7_GGCCTGx7_T_Nluc_3xHA	This study
18	pHSM004-2	pcDNA5_T7_GGCCTGx7_TT_Nluc_3xHA	This study
19	pHSM005-0	pcDNA5_T7_GGCCTGx27_Nluc_3xHA	This study
20	pHSM005-1	pcDNA5_T7_GGCCTGx27_T_Nluc_3xHA	This study
21	pHSM005-2	pcDNA5_T7_GGCCTGx27_TT_Nluc_3xHA	This study
22	pHSM006-0	pcDNA5_T7_GGCCTGx0_Nluc_3xHA	This study
23	pHSM006-1	pcDNA5_T7_GGCCTGx0_T_Nluc_3xHA	This study
24	pHSM006-2	pcDNA5_T7_GGCCTGx0_TT_Nluc_3xHA	This study
25	pHSM010	pcDNA5_T7_GTG->AAA_GGCCTGx16_Nluc_3xHA	This study
26	pHSM010-1	pcDNA5_T7_GTG->AAA_GGCCTGx16_T_Nluc_3xHA	This study
27	pHSM010-2	pcDNA5_T7_GTG->AAA_GGCCTGx16_TT_Nluc_3xHA	This study
28	pHSM011	pcDNA5_T7_CTG->AAA_GGCCTGx16_Nluc_3xHA	This study
29	pHSM012	pcDNA5_T7_GTG,CTG->AAA,AAA_GGCCTGx16_Nluc_3xHA	This study
30	pHSM013	pcDNA5_T7_ACG->AAA_GGCCTGx16_T_Nluc_3xHA	This study
31	pHSM013-0	pcDNA5_T7_ACG->AAA_GGCCTGx16_Nluc_3xHA	This study
32	pHSM013-2	pcDNA5_T7_ACG->AAA_GGCCTGx16_TT_Nluc_3xHA	This study
33	pHSM014	pcDNA5_T7_GTG->AAA_GGCCTGx16_T_Nluc_3xHA	This study
34	pHSM015	pcDNA5_T7_ACG,GTG->AAA,AAA_GGCCTGx16_T_Nluc_3xHA	This study
35	pHSM016	pcDNA5_T7_AGG->AAA_GGCCTGx16_TT_Nluc_3xHA	This study
36	pHSM017	pcDNA5_T7_ACG->AAA_GGCCTGx16_TT_Nluc_3xHA	This study
37	pHSM017-0	pcDNA5_T7_ACG->AAA_GGCCTGx16_Nluc_3xHA	This study
38	pHSM017-1	pcDNA5_T7_ACG->AAA_GGCCTGx16_T_Nluc_3xHA	This study
39	pHSM018	pcDNA5_T7_AGG,ACG->AAA,AAA_GGCCTGx16_TT_Nluc_3xHA	This study
40	pHSM019	pcDNA5_T7_TTG->AAA_GGCCTGx16_T_Nluc_3xHA	This study
41	pHSM029	pcDNA5_T7_TTG,ACG->AAA_GGCCTGx16_T_Nluc_3xHA	This study
42	pHSM030	pcDNA5_T7_TTG,GTG->AAA_GGCCTGx16_T_Nluc_3xHA	This study
43	pHSM031	pcDNA5_T7_TTG,ACGGTG->AAA,AAAAAA_GGCCTGx16_T_Nluc_3xHA	This study
44	pHSM040-0	pcDNA5_T7_-9nt_GGCCTGx71_Nluc_3xHA	This study
45	pHSM040-1	pcDNA5_T7_-9nt_GGCCTGx71_T_Nluc_3xHA	This study
46	pHSM040-2	pcDNA5_T7_-9nt_GGCCTGx71_TT_Nluc_3xHA	This study
47	pHSM041-0	pcDNA5_T7_-32nt_GGCCTGx71_Nluc_3xHA	This study
48	pHSM041-1	pcDNA5_T7_-32nt_GGCCTGx71_T_Nluc_3xHA	This study
49	pHSM041-2	pcDNA5_T7_-32nt_GGCCTGx71_TT_Nluc_3xHA	This study
50	pHSM042-0	pcDNA5_T7_-48nt_GGCCTGx71_Nluc_3xHA	This study
51	pHSM042-1	pcDNA5_T7_-48nt_GGCCTGx71_T_Nluc_3xHA	This study
52	pHSM042-2	pcDNA5_T7_-48nt_GGCCTGx71_TT_Nluc_3xHA	This study
53	pHSM089-2	pcDNA5_T7_ATGG(in GL)_FLAG_GGCCTGx3_TT_Nluc_3xHA	This study
54	pHSM090-2	pcDNA5_T7_ATGG(in GL)_FLAG_GGCCTGx71_TT_Nluc_3xHA	This study
55	pHSM091	pcDNA5_T7_ATG(in AW)_FLAG_GGCCTGx3_T_Nluc_3xHA	This study
56	pHSM091-0	pcDNA5_T7_ATG(in AW)_FLAG_GGCCTGx3_Nluc_3xHA	This study
57	pHSM091-2	pcDNA5_T7_ATG(in AW)_FLAG_GGCCTGx3_TT_Nluc_3xHA	This study
58	pHSM092	pcDNA5_T7_ATG(in AW)_FLAG_GGCCTGx71_T_Nluc_3xHA	This study
59	pHSM092-0	pcDNA5_T7_ATG(in AW)_FLAG_GGCCTGx71_Nluc_3xHA	This study
60	pHSM092-2	pcDNA5_T7_ATG(in AW)_FLAG_GGCCTGx71_TT_Nluc_3xHA	This study
61	pHSM093	pcDNA5_T7_ATGGT(in GP)_FLAG_GGCCTGx3_TT_Nluc_3xHA	This study
62	pHSM094	pcDNA5_T7_ATGGT(in GP)_FLAG_GGCCTGx71_TT_Nluc_3xHA	This study
63	pHSM132	pcDNA5_FRT_TO_NOP56_GGCCTGx3rp_3xFT	This study
64	pHSM133	pcDNA5_FRT_TO_NOP56_GGCCTGx16rp_3xFT	This study
65	pHSM134	pcDNA5_FRT_TO_NOP56_GGCCTGx71rp_3xFT	This study
66	pHSM135-0	pcDNA5_FRT_TO_NOP56_GGCCTGx3rp_Nluc_3xFLAG	This study
67	pHSM135-1	pcDNA5_FRT_TO_NOP56_GGCCTGx3rp_T_Nluc_3xFLAG	This study
68	pHSM135-2	pcDNA5_FRT_TO_NOP56_GGCCTGx3rp_TT_Nluc_3xFLAG	This study
69	pHSM136-0	pcDNA5_FRT_TO_NOP56_GGCCTGx71rp_Nluc_3xFLAG	This study
70	pHSM136-1	pcDNA5_FRT_TO_NOP56_GGCCTGx71rp_T_Nluc_3xFLAG	This study
71	pHSM136-2	pcDNA5_FRT_TO_NOP56_GGCCTGx71rp_TT_Nluc_3xFLAG	This study
72	pHSM137	pcDNA5_FRT_TO_ATG_Fluc	This study
73	pHSM138	pcDNA5_FRT_TO_ATG_Nluc_3xFLAG	This study
74	pHSM139	pcDNA5_FRT_TO_CTG_Nluc_3xFLAG	This study
75	pHSM140	pcDNA5_FRT_TO_ACG_Nluc_3xFLAG	This study
76	pHSM142	pcDNA5_FRT_TO_NOP56_ACG->ATG_GGCCTGx71rp_T_Nluc_3xFLAG	This study
77	pHSM222-2	pcDNA5_T7_ATG(in AW)_FLAG_GAAG_GGCCTGx71_TT_Nluc_3xHA	This study
78	pHSM223-2	pcDNA5_T7_ATG(in AW)_FLAG_GAG_GGCCTGx71_TT_Nluc_3xHA	This study
79	pHSM224-2	pcDNA5_T7_ATG(in AW)_FLAG_GAAG,GAG_GGCCTGx71_TT_Nluc_3xHA	This study
80	pHSM225-2	pcDNA5_T7_ATG(in AW)_FLAG_GAAAG_GGCCTGx71_TT_Nluc_3xHA	This study
