# Supplementary material for: Dissecting the mechanism of NOP56 GGCCUG repeat-associated non-AUG translation using cell-free translation systems
Source: J Biol Chem. 2025 Feb 25;301(4):108360. doi: 10.1016/j.jbc.2025.108360 (PMC11979933; doi:10.1016/j.jbc.2025.108360)
Supplement: Table S2 [file mmc3.xlsx]

## Sheet: Sheet1
supplementary table S2_Oligo nucleotide List
No.	Name	sequence	Note
1	HI090	TGCCGGAACCCGTTCCCAGGGCAGG	rev_NOP56+3xFT
2	HI240	GAGGAGTGGTTGCGGGGCGCGGGCGACGCGAC	fwd_NOP56 flanking
3	HI380	TGGGAACGGGTTCCGGCAgactacaaagaccacgacggagattacaaagatc	fwd_NOP56+3xFT
4	HI381	GCCCCGCAACCACTCCTCTTAGTTACTTAaagggcaattccaccacactggac	rev_NOP56 flanking
5	MH001	ggggtcttcacactcgaagatttcgttggggactggc	fwd_vector_Nluc
6	MH002-0	cttcgagtgtgaagacccctgccggaacccgttcccag	rev_0frame_Nluc
7	MH002-1	cttcgagtgtgaagaccccatgccggaacccgttcccag	rev_1frame_Nluc
8	MH002-2	cttcgagtgtgaagaccccaatgccggaacccgttcccag	rev_2frame_Nluc
9	MH003	ctaattcactgcagccggtcgcggaggccatggatgcg	fwd_NOP56_Nluc
10	MH004	ccggctgcagtgaattagcggccgcggatgatcc	rev_NOP56_Nluc, rev_sequence primer
11	MH005	gacctccatagaagacaccgggaccgatc	fwd_sequence primer
12	MH006	ggccgcagacagagcctgcgcctgcgcctgcgcctgccct	fwd_NOP56_0rp
13	MH007	ggctctgtctgcggcccgaacgcaggccgaaaccccca	rev_NOP56_0rp
14	MH008	gccctttaagtaactaaggcgttcgggccgcagaca	fwd_NOP56 upstream -48nt
15	MH009	gccctttaagtaactaagtgcggggcgcgggcgacgcgacggt	fwd_NOP56 upstream -9nt
16	MH010	cttagttacttaaagggcaattccaccacactggac	rev_NOP56 upstream deletion
17	MH011	gtcatgccatccgtaagatgcttttctgtgac	fwd_Ampicillin_Gibson assembly
18	MH012	cttacggatggcatgacagtaagagaattatgcag	rev_Ampicillin_Gibson assembly
19	MH013	gccctttaagtaactaagtgggggtttcggcctgcg	fwd_NOP56 upstream -32nt
20	MH014	ttttcctcttagttacttaaagggcaattccaccacac	rev_0frame_GTG->AAA
21	MH015	gtgggggtttcggcaaacgttcgggccgcagacag	fwd_0frame_CTG->AAA
22	MH016	tttgccgaaacccccaccgtcgcgt	rev_0frame_CTG->AAA
23	MH017	tggttgcggggcgcgggcgacgcgaaagtgggggtttcggcct	fwd_1frame_ACG->AAA
24	MH018	tttcgcgtcgcccgcgccccgcaaccactcctcttagttac	rev_1frame_ACG->AAA
25	MH019	tggttgcggggcgcgggcgacgcgacgaaaggggtttcggcct	fwd_1frame_GTG->AAA
26	MH020	tttcgtcgcgtcgcccgcgccccgcaaccactcctcttagttac	rev_1frame_GTG->AAA
27	MH021	tggttgcggggcgcgggcgacgcgaaaaaaggggtttcggcct	fwd_1frame_ACG,GTG->AAA,AAA
28	MH022	ttttttcgcgtcgcccgcgccccgcaaccactcctcttagttac	rev_1frame_ACG,GTG->AAA,AAA
29	MH023	gccctttaagtaactaagaaaagtggttgcggggcgcgggcga	fwd_2frame_AGG->AAA
30	MH024	tttcttagttacttaaagggcaattccaccacactggac	rev_2frame_AGG->AAA
31	MH025	tggttgcggggcgcgggcgaaacgacggtgggggtttcggcct	fwd_2frame_ACG->AAA
32	MH026	tttcgcccgcgccccgcaaccactcctcttag	rev_2frame_ACG->AAA
33	MH027	gtaactaagaggaaaagttgcggggcgcgggcgacgcga	fwd_0frame_GTG->AAA
34	MH028	gaaaagtggttgcggggcgcgggcgaaacgacggtgggggttt	fwd_2frame_ACG->AAA
35	MH029	tttcgcccgcgccccgcaaccacttttcttagttacttaaagggc	rev_2frame_ACG->AAA
36	MH030	tggttgcggggcgcgggcgaaacgacggtgggggtttc	fwd_2frame_ACG->AAA
37	MH031	gtaactaagaggagtggaaacggggcgcgggcgacgcga	fwd_1frame_TTG->AAA
38	MH032	tttccactcctcttagttacttaaagggcaattccacc	rwd_1frame_TTG->AAA
39	MH047	gccctttaagtaactaaatggaggagtggttgcggggcg	fwd_1frame_ATG insert
40	MH048	catttagttacttaaagggcaattccaccacactggac	rev_1frame_ATG insert
41	MH049	caggctctgtctgcggcccgaacgcaggccgaaaccccca	rev_NOP56 upstream
42	MH081	gaggagtggttgcggggcgcgggcgac	fwd_NOP56 5'flanking
43	MH082	gccccgcaaccactcctcttagttacttaaagggc	rev_NOP56 5'flanking
44	MH102-1	gattacaaggacgacgacgacaaggaggagtggttgcggggcg	fwd_ATG+FLAG_1frame
45	MH103	cttgtcgtcgtcgtccttgtaatccatttagttacttaaagggcaattccacc	rev_ATG+FLAG_1frame
46	MH160	ggtgatgcggttttggcagtacatcaatgg	fwd_CMV enhancer
47	MH161	ctgccaaaaccgcatcaccatggtaatagcgatgac	rev_CMV enhancer
48	MH162	cgggtcttgaggggttttttggggcccgtttaaacccgctg	fwd_T7 terminater
49	MH163	caaaaaacccctcaagacccgtttagaggc	rev_T7 terminater
50	MH164	GTGCgaacgcattctggcggactacaaagaccacg	fwd_FRT_TO_Nluc,3xFLAG
51	MH165	cgccagaatgcgttcgcacagccgccagccggtc	rev_FRT_TO_Nluc,3xFLAG
52	MH166	atggtcttcacactcgaagatttcgttgggg	fwd_FRT_TO_ATG+Nluc,3xFLAG
53	MH167	cttcgagtgtgaagaccataagggcaattccacc	rev_FRT_TO_ATG+Nluc,3xFLAG
54	MH170	atggaagacgccaaaaacataaagaaaggcccggcg	fwd_FRT_TO_ATG+Fluc
55	MH171	gtttttggcgtcttccataagggcaattccaccacac	rev_FRT_TO_ATG+Fluc
56	MH172	gactacaaagaccacgacggagattacaaagatc	fwd_Fluc_sequence primer
57	MH174	gggcggaaagtccaaattgtgagggcccgtttaaacccgc	fwd_FRT_TO_ATG+Fluc
58	MH175	ccctcacaatttggactttccgcccttcttggcctttat	rev_FRT_TO_ATG+Fluc
59	MH183	caaggacgacgacgacaaggtgcggggcgcgggcgacg	fwd_FLAG+upstream-9nt
60	MH184	ccttgtcgtcgtcgtccttgtaatccatttagttac	rev_FLAG+upstream deletion
61	MH185	caaggacgacgacgacaagggtgggggtttcggcctgcg	fwd_FLAG+upstream-32nt
62	MH186	caaggacgacgacgacaagggcgttcgggccgcagac	fwd_FLAG+upstream-48nt
63	MH266	AAGCGCGGGCGACGCGACGGTGGGGG	for_GAAG mutation
64	MH267	CCGTCGCGTCGCCCGCGCTTCGCAACCACTCC	rev_GAAG mutation
65	MH268	AGCGACGCGACGGTGGGGGTTTCGGCCTGCG	for_GAG mutation
66	MH269	CCCCCACCGTCGCGTCGCTCGCGCCCCGCAACC	rev_GAG mutation
67	MH270	AAGCGCGAGCGACGCGACGGTGGGGG	for_GAAG,GAG mutation
68	MH271	CCGTCGCGTCGCTCGCGCTTCGCAACCACTCC	rev_GAAG,GAG mutation
69	MH272	AAAGTTTCGGCCTGCGTTCGGGCCGCAG	for_GAAAG mutation
70	MH273	CCCGAACGCAGGCCGAAACTTTCACCGTCGCGTC	rev_GAAAG mutation
