# Supplementary material for: Dissecting the mechanism of NOP56 GGCCUG repeat-associated non-AUG translation using cell-free translation systems
Source: J Biol Chem. 2025 Feb 25;301(4):108360. doi: 10.1016/j.jbc.2025.108360 (PMC11979933; doi:10.1016/j.jbc.2025.108360)
Supplement: Table S3 [file mmc4.xlsx]

## Sheet: Sheet1
supplementary table S3_antibody
antibody	Source	identifier
Anti-Myc Tag Antibody, clone 4A6	Merck	05-724
Monoclonal Anti-HA, clone HA-7	Sigma-Aldrich	H9658
Monoclonal ANTI-FLAG® M2, Clone M2	Sigma-Aldrich	F1804
monoclonal Anti-β-Actin antibody produced in mouse	Sigma-Aldrich	A5316-100UL
Anti-Mouse IgG (Whole Molecule) Peroxidase Conjugate	Sigma-Aldrich	A 4416
