# Supplementary material for: Dissecting the mechanism of NOP56 GGCCUG repeat-associated non-AUG translation using cell-free translation systems
Source: J Biol Chem. 2025 Feb 25;301(4):108360. doi: 10.1016/j.jbc.2025.108360 (PMC11979933; doi:10.1016/j.jbc.2025.108360)
Supplement: Table S4 [file mmc5.xlsx]

## Sheet: +1frame initiation
supplementary table S4_+1frame predicted initiation peptides
TTG start	RGAGDATVGVSACVR
	LRGAGDATVGVSACVR
	MRGAGDATVGVSACVR
	RGAGDATVGVSACVRAADR
	LRGAGDATVGVSACVRAADR
	MRGAGDATVGVSACVRAADR
ACG start	VGVSACVR
	LVGVSACVR
	MVGVSACVR
	VGVSACVRAADR
	LVGVSACVRAADR
	MVGVSACVRAADR
GTG start	GVSACVR
	LGVSACVR
	MGVSACVR
	GVSACVRAADR
	LGVSACVRAADR
	MGVSACVRAADR
Red peprides was detected.
