# Supplementary material for: Dissecting the mechanism of NOP56 GGCCUG repeat-associated non-AUG translation using cell-free translation systems
Source: J Biol Chem. 2025 Feb 25;301(4):108360. doi: 10.1016/j.jbc.2025.108360 (PMC11979933; doi:10.1016/j.jbc.2025.108360)
Supplement: Table S5 [file mmc6.xlsx]

## Sheet: Fig.2
fig.2D
	AUG	GGG	0frame	1frame	2frame
lot1	1940	1.32591	149.735	513.099	46.0567
lot2	1373.15	0.858015	139.066	478.485	50.129
lot3	1573.5	0.816072	131.166	496.81	53.9161
fig. 2E
	AUG	GGG	0frame	1frame	2frame
lot1	3834.57	0.937726	825.529	3010.85	220.778
lot2	3043.12	1.01222	746.514	2695.82	283.267
lot3	3382.68	1.05005	684.154	2560.25	370.158

## Sheet: Fig.3
Fig. 3B
0GL	WT	mut1	mut2	mut1,2
lot1	0.987028	0.467264	0.370967	0.158844
lot2	1.13844	0.415755	0.409104	0.152406
lot3	0.874528	0.460189	0.431604	0.15283
Fig. 3C
1AW	WT	mut3	mut1	mut2	mut1,2	mut1,3	mut2,3	mut1,2,3
lot1	1.09569	0.331266	0.723542	0.436754	0.0132949	0.272331	0.193406	0.00786488
lot2	0.730459	0.344409	0.376435	0.303182	0.00572193	0.212359	0.127969	0.0057157
lot3	1.17385	0.385013	0.598686	0.482061	0.00793406	0.273092	0.146368	0.0043786
Fig. 3D
2GP	WT	mut1	mut2	mut1,2
lot1	0.994011	0.703567	0.115354	0.15083
lot2	0.937822	0.755636	0.0969865	0.132977
lot3	1.06817	0.770971	0.0966889	0.170513

## Sheet: Fig.4
Fig. 4B
0GL	0rp	3rp	7rp	16rp	27rp	71rp
lot1	0.874843	7.90985	12.9942	12.8053	18.4714	18.6981
lot2	1.13548	7.21556	10.486	12.0876	16.7791	16.0766
lot3	0.989675	7.70587	13.6666	14.898	15.8348	18.5772
Fig. 4C
1AW	0rp	3rp	7rp	16rp	27rp	71rp
lot1	1.13595	1.79536	4.47768	7.49141	5.81282	8.07956
lot2	1.03978	1.48326	4.50343	6.52547	5.58958	8.25129
lot3	0.82427	1.43045	5.01431	7.49141	6.10475	8.88666
Fig. 4D
2GP	0rp	3rp	7rp	16rp	27rp	71rp
lot1	1.08537	1.97907	2.26851	3.11128	2.07828	1.94163
lot2	0.973885	1.95043	2.05782	3.32401	2.10691	2.53239
lot3	0.940747	1.79885	2.35238	2.83922	2.04023	1.78679

## Sheet: Fig.5
Fig. 5C
	1AW-0GL 3rp	1AW 3rp	1AW-2GP 3rp	1AW-0GL 68rp	1AW 68rp	1AW-2GP 68rp
lot1	0.00821877	0.0108416	1.0097	1.04486	0.0350314	0.0463592
lot2	0.0077182	0.0113852	1.01526	0.943657	0.0297946	0.0458317
lot3	0.00874501	0.0109977	0.975043	1.01148	0.0265602	0.0424726
Fig. 5E
	WT	GAAG	GAG	GAAG,GAG	GAAAG
lot1	0.0430964	0.0299154	0.0404061	0.038511	0.00782854
lot2	0.0431416	0.032837	0.0389791	0.0345516	0.00873096
lot3	0.0395093	0.0290919	0.0333728	0.0276875	0.00887761

## Sheet: Fig.6
Fig. 6C
	0frame	1frame	2frame
lot1	8.8681	23.9587	2.3935
lot2	9.13693	23.6078	3.08698
lot3	7.8124	25.0413	2.86702
lot4	7.59024	26.4359	2.6502
lot5	7.99108	24.2651	2.85354
lot6	7.50409	22.8246	3.2769
Fig. 6E
	0frame-	1frame-	2frame-	ATG+1frame-	C9-	0frame+	1frame+	2frame+	ATG+1frame+	C9+
lot1	1.03694	1.0757	1.04336	1.02209	1.22466	1.43163	1.31226	2.08865	1.03835	2.94912
lot2	1.00674	1.10227	0.964506	0.995089	1.0653	1.69006	1.63198	2.42778	1.12452	3.21934
lot3	1.03091	0.989331	1.04186	0.945221	0.948879	1.71507	1.82005	3.03864	1.05246	2.66353
lot4	0.969793	0.993727	1.00572	0.998434	0.863183	1.70827	1.64358	2.34207	0.989945	3.24221
lot5	1.02789	0.918868	0.948021	0.983596	0.909394	1.67973	1.80005	2.4773	1.17733	2.74495
lot6	0.927715	0.920105	0.996539	1.05556	0.988587	1.47775	1.91656	2.73141	0.980301	2.1408

## Sheet: Fig.S2
Fig. S2A
	AUG+	0frame+	1frame+	2frame+	AUG-	0frame-	1frame-	2frame-
lot1	1.00881	1.06485	1.09231	1.02601	0.0169286	0.00419113	0.000767128	0.00288134
lot2	1.03309	0.994198	1.01994	0.994411	0.0174789	0.00303003	0.000971695	0.00337855
lot3	0.958101	0.940956	0.887745	0.979579	0.0194425	0.00358703	0.000977485	0.00334566
Fig. S2B
	AUG-	IRES-AUG-	0frame-	1frame-	2frame-	AUG+	IRES-AUG+	0frame+	1frame+	2frame+
lot1	0.900284	1.03272	1.12619	1.02386	0.908216	0.411996	1.12357	0.398177	0.412047	0.383642
lot2	0.989404	0.967889	0.978848	1.11443	1.23316	0.497313	0.929995	0.399052	0.423002	0.341377
lot3	1.11031	0.999391	0.894967	0.861702	0.858623	0.580132	1.03089	0.372137	0.385308	0.332642
Fig. S2D
0GL	WT	9nt	32nt	48nt
lot1	0.851793	0.18201	0.616305	0.204665
lot2	1.05908	0.175537	0.734203	0.207439
lot3	1.08913	0.202815	0.82698	0.280489
Fig. S2E
1AW	WT	9nt	32nt	48nt
lot1	1.16603	0.599338	0.091604	0.000631513
lot2	0.846959	0.607697	0.068009	0.000440355
lot3	0.987014	0.580884	0.0798065	0.000452815
Fig. S2F
2GP	WT	9nt	32nt	48nt
lot1	0.886593	0.823162	0.164591	0.0861674
lot2	1.00748	0.927988	0.143502	0.108409
lot3	1.10592	1.09316	0.151864	0.106968

## Sheet: Fig.S3
Fig. S3A
0GL	WT	mut1	mut2	mut1&2
lot1	1.09255	0.461008	0.597453	0.191813
lot2	0.980011	0.452793	0.597618	0.122481
lot3	0.927437	0.44236	0.620865	0.0989869
Fig. S3B
1AW	WT	mut3	mut1	mut2	mut1&2	mut1&3	mut2&3	mut1&2&3
lot1	1.04919	0.567091	0.935539	0.838083	0.0124173	0.554453	0.310263	0.00679729
lot2	0.916879	0.426972	0.81162	0.653011	0.0105004	0.436556	0.319763	0.00619763
lot3	1.03393	0.494063	0.82307	0.578711	0.00985581	0.441645	0.317897	0.00543427
Fig. S3C
2GP	WT	mut1	mut2	mut1&2
lot1	1.11011	0.735911	0.0679157	0.0714428
lot2	1.01918	0.564049	0.0673261	0.0659672
lot3	0.870703	0.522682	0.0533173	0.0642186

## Sheet: Fig.S5
Fig. S5A
	0WT	1WT	2WT	0frame-0	0frame-1	0frame-2	1frame-0	1frame-1	1frame-2	2frame-0	2frame-1	2frame-2
lot1	1.06726	1.00201	0.991931	0.148572	1.85033	1.00834	1.13969	0.390081	0.773803	1.29962	1.16842	0.250753
lot2	1.10649	0.872119	0.963959	0.148069	1.48082	1.06428	1.11253	0.257955	0.768962	1.16383	0.880377	0.234804
lot3	0.826247	1.12587	1.04411	0.147063	1.89652	0.959118	1.01697	0.445787	0.668639	1.18596	1.19138	0.241555

## Sheet: Fig.S6
Fig. S6C
	0GL-2GP 3rp	0GL-2GP 68rp	1AW-2GP 3rp	1AW-2GP 71rp	2GP 3rp	2GP 68rp
lot1	0.00728789	0.0129272	0.0226175	0.0458708	1.06694	1.08569
lot2	0.00642421	0.0111807	0.0237162	0.0379231	0.998271	0.956664
lot3	0.00524619	0.00940965	0.0204171	0.0355977	0.934791	0.957645
Fig. S6D
	0GL-2GP 3rp	0GL-2GP 68rp	1AW-2GP 3rp	1AW-2GP 71rp	2GP 3rp	2GP 68rp
lot1	0.00691344	0.0056261	0.0211489	0.0237196	0.738796	0.772152
lot2	0.00869947	0.0100935	0.0321287	0.0412658	1.29438	1.18773
lot3	0.00938489	0.00940214	0.0213533	0.0429601	0.966828	1.04012
Fig. S6E
	1AW-0GL 3rp	1AW-0GL 68rp	1AW 3rp	1AW 68rp	1AW-2GP 3rp	1AW-2GP 68rp
lot1	0.00549552	0.00891162	0.985336	0.958802	0.0137208	0.024077
lot2	0.00594447	0.00893631	1.06034	1.05508	0.0132718	0.0262
lot3	0.00508083	0.00827144	0.954324	0.986121	0.0115554	0.0227111

## Sheet: Fig.S7
Fig. S7B
	WT	GAAG	GAG	GAAG,GAG	GAAAG
lot1	0.0218305	0.0319729	0.0206169	0.0264136	0.00905763
lot2	0.0211186	0.0291186	0.0216814	0.0251186	0.00976949
lot3	0.0208949	0.0308	0.0221424	0.0275254	0.0117695

[truncated: 1 more sheets: Fig.S8]
